# Supplementary material for: Adaptive evolution of electron transfer pathways in Thermoanaerobacterium saccharolyticum
Source: J Bacteriol. 2026 May 28;208(6):e00057-26. doi: 10.1128/jb.00057-26 (PMC13277313; doi:10.1128/jb.00057-26)
Supplement: Table S1 — Primers used for strains construction. [file jb.00057-26-s0002.xlsx]

## Sheet: Planilha1
Primer ID	Primer name	Sequence	Purpose
JF-15	nfnAB 5’ ext FW	ATTAATATCGATGACTTTTGCAG	To delete nfnAB from T. saccharolyticum
JF-16	nfnAB 3’ ext REV	AGACAAATAATAGAACAGAACA	To delete nfnAB from T. saccharolyticum
JF-17	nfnB ORF FW	TCACTTTTCGCTTAAATATTTGTGTATAGAAGCTGCAGC	To delete nfnAB from T. saccharolyticum
JF-18	nfnA ORF REV / nfnB 3’ REV	ATGAACGAGATTTTAGAGAAGAAGC	To delete nfnAB from T. saccharolyticum
JF-19	nfnB seq FW	GCGTTGCTTTTTGCGTTTAA	To sequence nfnAB
JF-20	nfnB seq REV	AGTTGGAGGAGAGACAAA	To sequence nfnAB
JF-21	nfnA seq FW	CATGGCTGATTCTTACATTG	To sequence nfnAB
JF-22	nfnA seq REV	CGATGTTGTTAAGTGATTATG	To sequence nfnAB
JF-23	nfnB 5’ FW	GAGTATGGTATATCTAAAAGAAGT	To delete nfnAB from T. saccharolyticum
JF-24	nfnB 5’ REV	ATGAAGTTCCTCGTACATAGTTTTTAACTGTAAAACACCA	To delete nfnAB from T. saccharolyticum
JF-25	Kan FW	AAACCCAGCGAACCATTTGA	To amplify KanR marker
JF-26	Tdk REV	CTATGTACGAGGAACTTCAT	To amplify KanR marker
JF-27	nfnB 3’ FW	TCAAATGGTTCGCTGGGTTTTTAGCCATTTAAGATGCCCC	To delete nfnAB from T. saccharolyticum
JF-28	nfnA 3’ FW	ATTTAAGATGCCCCCTAACTTGCTTTCACACCTCCAAGAT	To delete nfnAB from T. saccharolyticum
JF-29	nfnA 3’ REV	TGGCTACTATACCTGAGAAA	To delete nfnAB from T. saccharolyticum
JF-48	nfnB Kan FW	TCAAATGGTTCGCTGGGTTTTCACTTTTCGCTTAAATATT	To delete nfnAB from T. saccharolyticum
JF-49	nfnB REV	AGTTAGGGGGCATCTTAAAT	To delete nfnAB from T. saccharolyticum
JF-50	nfnA 3’ REV bigger	AATACACAGCAGAACAAAGA	To delete nfnAB from T. saccharolyticum
JF-51	nfnA ORF FW	TTAAGATGCCCCCTAACTTG	To delete nfnAB from T. saccharolyticum
JF-52	nfnB ORF VER	ATGTCGTTAAAAAAAGTACC	To delete nfnAB from T. saccharolyticum
JF-53	1-nfnA	TGGTGTTTTACAGTTAAAAATTAGCCATTTAAGATGCCCC	To delete nfnAB from T. saccharolyticum
JF-54	2-nfnA	GGGGCATCTTAAATGGCTAATTTTTAACTGTAAAACACCA	To delete nfnAB from T. saccharolyticum
JF-55	nfnA 3’ kan FW	TCAAATGGTTCGCTGGGTTTTGCTTTCACACCTCCAAGAT	To delete nfnAB from T. saccharolyticum
JF-56	nfnA ORF REV	ATGAACGAGATTTTAGAGAAGAAGC	To delete nfnAB from T. saccharolyticum
JF-70	nfnA 3’ FW	TCAAATGGTTCGCTGGGTTTTGCTTTCACACCTCCAAGAT	To delete nfnA from T. saccharolyticum
JF-71	nfnB ORF REV gapDH C. therm	TACAATAGGAGGCGATATTAATGGCTAACATGTCGTTAAAAAAAGTACC	To delete nfnA from T. saccharolyticum
JF-74	HydA seq FW	GCTTCTCTTCATCTTCCCAC	To sequence HydA in T. sacch
JF-75	HydA seq REV	CAAGAATTGTCCTACAAACG	To sequence HydA in T. sacch
JF-82	adhA seq FW	CACCTCCAAGATTTCGTAAT	To sequence AdhA in T. sacch
JF-83	adhA seq REV	TTGACTATTCGATGGAATGG	To sequence AdhA in T. sacch
JF-84	nfnB ORF REV FUDR	ATCTTGGAGGTGTGAAAGCAGCATTCGAGATATTAAAAAG	To remove tdk-htk from nfnAB locus of T. sacch
JF-85	nfnA 3’ FW FUDR	CTTTTTAATATCTCGAATGCTGCTTTCACACCTCCAAGAT	To remove tdk-htk from nfnAB locus of T. sacch
JF-87	HydA 5’ FW	AGATCATTTCATCGCTTAAA	To delete HydA
JF-88	HydA 5’ REV	ATGAAGTTCCTCGTACATAGAAAATCTCCCTAAAGGGAGA	To delete HydA
JF-89	HydA 3’ FW	TCAAATGGTTCGCTGGGTTTGTTTTGCACTCCTTTCATTA	To delete HydA
JF-90	HydA 3’ REV	ATGTTATATAGATCACATGT	To delete HydA
JF-91	HydA ext FW	ACTACTTTAAAGTGCTCTTT	To delete HydA
JF-92	HydA ext REV	GTTATCGCTTTACATTTTAGA	To delete HydA
JF-96	hfsD 5’ FW	GTCATTACATCGATATTGCA	To delete hfsD
JF-97	hfsD 5’ REV	TCAAATGGTTCGCTGGGTTTGGCAATCTATCCTTTCTAAA	To delete hfsD
JF-98	hfsD 3’ FW	ATGAAGTTCCTCGTACATAGGAGTTTTAAAAATAATGGGT	To delete hfsD
JF-99	hfsD 3’ REV	TGGCAGCCATTATAGACATC	To delete hfsD
JF-100	hfsD ext FW	GATATAACAAAGATGGAGAA	To delete hfsD
JF-101	hfsD ext REV	TTGCTTCCTGTCCTCCACCG	To delete hfsD
JF-102	hfsD seq FW	TACGCTACTGACGTAAATTT	To sequence hfsD
JF-103	hfsD seq REV	CTGGACTTGGACAATATCTT	To sequence hfsD
JF-104	nfnB 5' REV FUDR	CAAGTTAGGGGGCATCTTAATTTTTAACTGTAAAACACCA	To remove tdk-htk from nfnAB locus of T. sacch
JF-105	nfnB 3' FW FUDR	TGGTGTTTTACAGTTAAAAATTAAGATGCCCCCTAACTTG	To remove tdk-htk from nfnAB locus of T. sacch
JF-106	hydA seq interno FW	TTATCATACGAGCAAGCTCC	To sequence HydA in T. sacch
JF-107	hfsD 5’ FUDR REV	ACCCATTATTTTTAAAACTCGGCAATCTATCCTTTCTAAA	To remove tdk-htk from hfsD locus of T. sacch
JF-108	hfsD 3’ FUDR FW	TTTAGAAAGGATAGATTGCCGAGTTTTAAAAATAATGGGT	To remove tdk-htk from hfsD locus of T. sacch
JF-109	HydA 5’ FUDR REV	TAATGAAAGGAGTGCAAAACAAAATCTCCCTAAAGGGAGA	To remove tdk-htk from hydA locus of T. sacch
JF-110	HydA 3’ FUDR FW	TCTCCCTTTAGGGAGATTTTGTTTTGCACTCCTTTCATTA	To remove tdk-htk from hydA locus of T. sacch
JF-121	nfnA do AB 3’ FW FUDR	TGGTGTTTTACAGTTAAAAATGCTTTCACACCTCCAAGAT	To remove tdk-kan from the delta nfnAB
JF-141	nfnB do AB 5’ REV FUDR	ATCTTGGAGGTGTGAAAGCATTTTTAACTGTAAAACACCA	To remove tdk from delta nfnAB strain
JF-194	adhA 5’ FW	TCAAAGTCTACTTTAAGCCC	To construct adhA point mutant
JF-195	adhA 5’ REV	ATGAAGTTCCTCGTACATAGCTTTGATAAATAATTGTCTTG	To construct adhA point mutant
JF-196	adhA ORF FW	TCAAATGGTTCGCTGGGTTTTTAAAGAGATTTTAAATAAATC	To construct adhA point mutant
JF-197	adhA 1034 REV	CTAGCGGAGCTTGGGATGTTG	To construct adhA point mutant
JF-198	adhA GTC FW	TCCCAAGCTCCGCTAGTCTTGTACGAACCTTTGTCTGTTATAAAAATAAC	To construct adhA point mutant
JF-199	adhA 3’ REV	TGGTAATGGCAGAGATAAAG	To construct adhA point mutant
JF-200	adhA ext FW	TACTCTTCCACATATTGCAG	To construct adhA point mutant
JF-201	adhA ext REV	AATTCATGATTGACAGTGGT	To construct adhA point mutant
JF-245	pCB17 seq FW	GCGAAATTAATACGACTCAC	To sequence pCB17
JF-246	pCB17 seq REV	CAATCCGGATATAGTTCCTC	To sequence pCB17
JF-265	adhA mut 1 FW new	GGCATTAATAATGTTATTTTTATAACAGACAAAGGTTCGTACAAGACTAGCGGAG	To construct adhA expression cassette
JF-274	pCB17_fwd	GATCCGGCTGCTAACAAAG	To construct adhA expression cassette
JF-275	pCB17_rev	ACCCTGGAAATACAGGTTC	To construct adhA expression cassette
JF-278	kan-tdk_fwd	TTTATCAAAGCTATGTACGAGGAACTTCATG	To construct adhA expression cassette
JF-279	kan-tdk_rev	ATCTCTTTAAAAACCCAGCGAACCATTTG	To construct adhA expression cassette
JF-280	AdhA first_fwd	CGCTGGGTTTTTAAAGAGATTTTAAATAAATCTTTTCAATGACAGATTC	To construct adhA expression cassette
JF-281	AdhA first_rev	TCGTACAAGACTAGCGGAGCTTGGGATG	To construct adhA expression cassette
JF-282	adhA second and 3'_fwd	GCTCCGCTAGTCTTGTACGAACCTTTGTC	To construct adhA expression cassette
JF-283	adhA second and 3'_rev	GCTTTGTTAGCAGCCGGATCTGGTAATGGCAGAGATAAAG	To construct adhA expression cassette
JF-284	5' adhA (nfnA)_fwd	AGAACCTGTATTTCCAGGGTGCAAATTTTGTCTCTCCTC	To construct adhA expression cassette
JF-285	5' adhA (nfnA)_rev	TCGTACATAGCTTTGATAAATAATTGTCTTGTTTTG	To construct adhA expression cassette
JF-286	adhA mut1 A_rev	CTTTGTCTGTTATAAAAATAACATTATTAATGCCATTAATTTTTAG	To construct adhA expression cassette
JF-287	adhA mut1 B_fwd	TATTTTTATAACAGACAAAGGTTCGTAC	To construct adhA expression cassette
JF-288	AdhA_fwd	AGAACCTGTATTTCCAGGGTATGTGGGAAACAAAAGTAAATC	To construct adhA expression cassette
JF-289	AdhA_rev	GCTTTGTTAGCAGCCGGATCTTAAAGAGATTTTAAATAAATCTTTTCAATG	To construct adhA expression cassette
JF-292	nfnB fwd	AGAACCTGTATTTCCAGGGTTCACTTTTCGCTTAAATATTTG	To construct adhA expression cassette
JF-293	delta nfnAB 5' fwd	AGAACCTGTATTTCCAGGGTTATGACTCCTCCTAATCTATC	To construct adhA expression cassette
JF-294	GntR ext FW	CGACGAAAGATGTGTATACT	To delete GntR
JF-295	GntR ext REV	TCTCATCAAATCGGTGAAAT	To delete GntR
JF-296	PhoU ext FW	TCAAAAGCCAAATCCTTTTC	To delete PhoU
JF-297	PhoU ext REV	TCTCATCGACAAATGTTTTG	To delete PhoU
JF-298	PhoU 5' FW	AGAACCTGTATTTCCAGGGTATGAAAAAGATTGAAGTAAGGG	To delete PhoU
JF-299	PhoU 5' REV	CGCTGGGTTTAATAGCACCTCCTTTAAC	To delete PhoU
JF-300	kan-tdk PhoU FW	AGGTGCTATTAAACCCAGCGAACCATTTG	To delete PhoU
JF-301	kan-tdk PhoU REV	TTTTTGTTTTCTATGTACGAGGAACTTCATG	To delete PhoU
JF-302	PhoU 3' FW	TCGTACATAGAAAACAAAAAACACCTTTTTAGG	To delete PhoU
JF-303	PhoU 3' REV	GCTTTGTTAGCAGCCGGATCTTATTTCTCATCTGAATCATCAC	To delete PhoU
JF-304	GntR 3' fwd	TCGTACATAGATGAATCATGAATGCTTTAATAC	To delete GntR
JF-305	GntR 3' rev	GCTTTGTTAGCAGCCGGATCTCAAGCTATATACTTATTTGCC	To delete GntR
JF-306	GntR 5' fwd	AGAACCTGTATTTCCAGGGTATGAACAAACTAAAGGCG	To delete GntR
JF-307	GntR 5' rev	CGCTGGGTTTAAAGTTCTATCCCCTTATCAATAG	To delete GntR
JF-308	kan-tdk GntR fwd	ATAGAACTTTAAACCCAGCGAACCATTTG	To delete GntR
JF-309	kan-tdk GntR rev	CATGATTCATCTATGTACGAGGAACTTCATG	To delete GntR
