# Supplementary material for: Adaptive evolution of electron transfer pathways in Thermoanaerobacterium saccharolyticum
Source: J Bacteriol. 2026 May 28;208(6):e00057-26. doi: 10.1128/jb.00057-26 (PMC13277313; doi:10.1128/jb.00057-26)
Supplement: Table S2 — HPLC data. [file jb.00057-26-s0003.xlsx]

## Sheet: Planilha1
Strain	Sample	Glucose	Cellobiose	Pyruvate	Succinate	Lactate	Formate	Acetate	Ethanol
	MTC-6	0.487	53.969		0	0	0	0	0
LL1328	LL1328 1	1.17	0	1.574	0	0	12.51	1.895	202.98
A2G0016	ΔnfnAB::kan-tdk 1	68.514	0.603	0.688	0.641	0	10.547	0.957	65.549
A2G0016	ΔnfnAB::kan-tdk 2	66.054	0.612	0.536	0	0	12.381	0.835	70.959
A2G0016	ΔnfnAB::kan-tdk 3	85.14	1.382	0.504	0	0	13.924	0.483	49.228
A2G0018	ΔnfnA::kan-tdk 1	51.038	0.808	0.76	0.251	0	9.333	0.72	111.399
A2G0018	ΔnfnA::kan-tdk 2	65.618	0.757	0.544	0	0	9.448	0.809	90.71
A2G0018	ΔnfnA::kan-tdk 3	50.425	6.647	0.511	0	0	12.155	0.57	74.421
A2G0018	ΔnfnA::kan-tdk 4	70.661	1.132	0.511	0	0	10.212	0.567	82.613
A2G0054	ΔnfnA 1	49.572	1.604	1.037	0	0	14.204	0.71	95.237
A2G0054	ΔnfnA 2	57.177	0.96	0.922	0	0	13.742	0.622	84.991
A2G0055	ΔnfnAB 1	76.457	2.247	0.813	0	0	15.095	0.555	50.523
A2G0055	ΔnfnAB 2	96.509	1.07	0.605	0	0	11.137	0.484	40.799
A2G0055	ΔnfnAB 3	84.196	0.941	0.729	1.107	0	12.235	0.896	46.928
A2G0055	ΔnfnAB 4	75.187	0.897	0.705	1.144	0	12.655	0.65	59.049
A2G0059	ΔnfnAB ΔhydA 1	52.416	16.154	4.889	0	0	5.78	1.382	35.823
A2G0059	ΔnfnAB ΔhydA 2	47.541	15.249	5.127	0	0	4.682	1.464	37.043
A2G0060	ΔnfnA ΔhfsD::kan-tdk 1	39.219	21.079	1.579	0.698	0	8.921	0.841	23.837
A2G0060	ΔnfnA ΔhfsD::kan-tdk 2	34.053	25.097	1.84	0.772	0.29	8.61	0.84	25.285
A2G0061	ΔnfnAB ΔhfsD::kan-tdk 1	59.857	16.156	3.039	0.074	0	13.212	0.773	17.825
A2G0061	ΔnfnAB ΔhfsD::kan-tdk 2	78.812	7.243	4.299	0	0	13.782	0.671	18.461
A2G0061	ΔnfnAB ΔhfsD::kan-tdk 3	8.959	36.02	2.786	0	0	12.023	0.577	19.455
A2G0063	ΔnfnAB ΔhydA ΔhfsD::kan-tdk 1	20.373	36.898	1.888	0	0.044	14.61	0.139	20.862
A2G0063	ΔnfnAB ΔhydA ΔhfsD::kan-tdk 2	54.464	22.039	2.185	0.051	0	17.194	0.248	21.586
A2G0063	ΔnfnAB ΔhydA ΔhfsD::kan-tdk 3	28.436	28.222	3.664	0	0	14.674	0.412	27.886
A2G0064-1	ΔnfnA ΔhydA adap 1	72.555	6.766	2.801	0	0.07	8.658	1.312	43.224
A2G0064-1	ΔnfnA ΔhydA adap 3	78.517	4.008	3.404	0	0.075	8.659	1.269	43.077
A2G0064-2	ΔnfnA ΔhydA adap 2	67.313	11.006	2.344	0	0.066	7.876	1.297	36.385
A2G0064-2	ΔnfnA ΔhydA adap 4	78.249	4.628	3.016	0	0.114	8.881	1.477	43.65
A2G0065	ΔnfnA ΔhfsD 1	28.075	26.4504	3.183	0	0	8.571	1.264	22.515
A2G0067-1	ΔnfnAB ΔhydA::kan-tdk adap 1	23.387	21.931	7.133	0	0	8.109	1.663	41.183
A2G0067-1	ΔnfnAB ΔhydA::kan-tdk adap 4	26.445	24.911	6.682	0	0	7.577	1.247	32.53
A2G0067-1	ΔnfnAB ΔhydA::kan-tdk adap 1	15.274	32.614	5.911	0	0	8.803	0.897	25.85
A2G0067-2	ΔnfnAB ΔhydA::kan-tdk adap 2	18.64	23.784	6.407	0	0	3.389	1.45	42.001
A2G0067-2	ΔnfnAB ΔhydA::kan-tdk adap 5	9.823	32.285	7.119	0	0	7.353	1.305	31.879
A2G0067-3	ΔnfnAB ΔhydA::kan-tdk adap 3	6.462	32.762	5.074	0	0.05	3.154	0.706	40.802
A2G0067-3	ΔnfnAB ΔhydA::kan-tdk adap 6	28.26	25.618	5.385	0	0	1.685	1.285	36.696
A2G0069	ΔnfnAB ΔhydA ΔhfsD 1	21.721	36.912	4.04	0.192	0	16.877	0.245	14.589
A2G0071-1	ΔnfnA ΔhydA ΔhfsD::kan-tdk adap 1	31.245	34.833	0.505	0	0	15.009	0.177	19.887
A2G0071-1	ΔnfnA ΔhydA ΔhfsD::kan-tdk adap 3	39.698	31.728	1.922	0	0	15.316	0.199	19.993
A2G0071-2	ΔnfnA ΔhydA ΔhfsD::kan-tdk adap 2	46.269	27.997	0.18	0	0	15.061	0.222	22.333
A2G0071-2	ΔnfnA ΔhydA ΔhfsD::kan-tdk adap 4	60.647	23.212	0.448	0	0.017	15.789	0.179	21.274
A2G0073-1	ΔnfnAB ΔhydA ΔhfsD::kan-tdk adap 1	8.777	43.168	1.907	0	0	17.232	0	17.604
A2G0073-1	ΔnfnAB ΔhydA ΔhfsD::kan-tdk adap 4	15.973	41.157	2.003	0	0	16.37	0	17.375
A2G0073-1	ΔnfnAB ΔhydA ΔhfsD::kan-tdk adap 7	29.464	31.603	3.415	0	0	16.104	0	19.962
A2G0073-2	ΔnfnAB ΔhydA ΔhfsD::kan-tdk adap 2	3.686	43.249	3.322	0	0	14.518	0	17.637
A2G0073-2	ΔnfnAB ΔhydA ΔhfsD::kan-tdk adap 5	21.356	34.537	2.157	0	0	15.57	0.232	22.818
A2G0073-2	ΔnfnAB ΔhydA ΔhfsD::kan-tdk adap 8	21.389	34.831	2.007	0	0	15.904	0.279	21.816
A2G0073-3	ΔnfnAB ΔhydA ΔhfsD::kan-tdk adap 3	19.285	29.102	3.165	0	0	12.013	0	28.063
A2G0073-3	ΔnfnAB ΔhydA ΔhfsD::kan-tdk adap 6	22.003	32.026	3.572	0	0	15.317	0.407	19.35
