# Supplementary material for: Adaptive evolution of electron transfer pathways in Thermoanaerobacterium saccharolyticum
Source: J Bacteriol. 2026 May 28;208(6):e00057-26. doi: 10.1128/jb.00057-26 (PMC13277313; doi:10.1128/jb.00057-26)
Supplement: Table S3 — GC data. [file jb.00057-26-s0004.xlsx]

## Sheet: Planilha1
Strain	Sample	Hydrogen (mmoles)	Hydrogen (mM)
LL1328	LL1328 1	1.14081	9.2001
LL1328	LL1328 2	1.19422	9.6308
A2G0016	ΔnfnAB::kan-tdk 1	2.91049	23.4717
A2G0018	ΔnfnA::kan-tdk 1	3.06117	24.6869
A2G0018	ΔnfnA::kan-tdk 2	2.70347	21.8022
A2G0054	ΔnfnA 1	2.17751	17.5605
A2G0055	ΔnfnAB 1	3.06288	24.7007
A2G0055	ΔnfnAB 2	3.18564	25.6906
A2G0059	ΔnfnAB ΔhydA 1	1.29502	10.4437
A2G0059	ΔnfnAB ΔhydA 2	1.91708	15.4603
A2G0059	ΔnfnAB ΔhydA 3	2.24511	18.1057
A2G0060	ΔnfnA ΔhfsD::kan-tdk 1	1.92555	15.5286
A2G0060	ΔnfnA ΔhfsD::kan-tdk 1	2.07211	16.7106
A2G0060	ΔnfnA ΔhfsD::kan-tdk 1	1.9367	15.6186
A2G0061	ΔnfnAB ΔhfsD::kan-tdk 1	2.38516	19.2351
A2G0061	ΔnfnAB ΔhfsD::kan-tdk 2	1.87679	15.1354
A2G0061	ΔnfnAB ΔhfsD::kan-tdk 3	1.74039	14.0354
A2G0063	ΔnfnAB ΔhydA ΔhfsD::kan-tdk 1	0.218491	1.76202
A2G0063	ΔnfnAB ΔhydA ΔhfsD::kan-tdk 2	0.239298	1.92982
A2G0063	ΔnfnAB ΔhydA ΔhfsD::kan-tdk 3	0.86877	7.00621
A2G0065	ΔnfnA ΔhfsD 1	1.68173	13.5623
A2G0065	ΔnfnA ΔhfsD 2	1.6612	13.3967
A2G0065	ΔnfnA ΔhfsD 3	1.68876	13.619
A2G0069	ΔnfnAB ΔhydA ΔhfsD 1	0.469247	3.78425
A2G0069	ΔnfnAB ΔhydA ΔhfsD 2	0.339392	2.73703
A2G0069	ΔnfnAB ΔhydA ΔhfsD 3	0.42001	3.38717
A2G0064-1	ΔnfnA ΔhydA adap 1	1.47906	11.9279
A2G0064-1	ΔnfnA ΔhydA adap 2	1.13157	9.12553
A2G0064-2	ΔnfnA ΔhydA adap 3	2.15821	17.4049
A2G0067-1	ΔnfnAB ΔhydA::kan-tdk adap 1	1.99148	16.0603
A2G0067-2	ΔnfnAB ΔhydA::kan-tdk adap 2	1.78386	14.3859
A2G0067-3	ΔnfnAB ΔhydA::kan-tdk adap 3	1.49022	12.0179
A2G0071-1	ΔnfnA ΔhydA ΔhfsD::kan-tdk adap 1	0.285901	2.30565
A2G0071-1	ΔnfnA ΔhydA ΔhfsD::kan-tdk adap 1	0.125652	1.01332
A2G0071-2	ΔnfnA ΔhydA ΔhfsD::kan-tdk adap 2	0.392708	3.167
A2G0073-1	ΔnfnAB ΔhydA ΔhfsD::kan-tdk adap 1	0.237463	1.91503
A2G0073-2	ΔnfnAB ΔhydA ΔhfsD::kan-tdk adap 2	0.649686	5.23941
A2G0073-3	ΔnfnAB ΔhydA ΔhfsD::kan-tdk adap 3	0.671175	5.4127
