# Supplementary material for: Adaptive evolution of electron transfer pathways in Thermoanaerobacterium saccharolyticum
Source: J Bacteriol. 2026 May 28;208(6):e00057-26. doi: 10.1128/jb.00057-26 (PMC13277313; doi:10.1128/jb.00057-26)
Supplement: Table S4 — NMR data. [file jb.00057-26-s0005.xlsx]

## Sheet: Planilha1
		Concentration in µM
Strain ID	Genotype	2-Hydroxyisovalerate	2-Hydroxyvalerate	2-Oxoisocaproate	Acetate	Acetoin	Acetone	Alanine	Aspartate	Butyrate	Cellobiose	Citrate	Ethanol	Formate	Fructose	Fucose	Fumarate	Glucose	Glutamate	Glutamine	Glycerol	Glycine	Hydroxyacetone	Isoleucine	Isopropanol	Lactate	Leucine	Phenylalanine	Proline	Pyruvate	Succinate	Thymine	Tryptophan	Tyrosine	Uracil	Valine	Acetaldehyde	Acetaldehyde Hydrated	cis-Aconitate	trans-Aconitate
LL1328	M1442 Δtdk	7.7	44.66	34.76	2770.24	550.77	96.14	1059.74	81.29	151.47	134.09	1984.84	203025	10277.9	167.75	51.7	3.63	0	1998.04	139.7	485.76	105.71	1056.22	22.11	616.77	435.82	71.39	7.59	190.3	471.68	171.82	18.7	6.27	5.94	183.48	9.9	9267.94	9918.37	441.21	1000.01
A2G0018	M1442 Δtdk ΔnfnA::kan-tdk	10.56	33.22	15.4	1524.82	703.56	93.06	1033.89	33.77	101.75	482.02	2958.12	112819	8846.97	209.99	89.1	12.43	29743.6	179.52	93.83	485.76	87.67	358.49	32.67	510.4	267.08	233.2	1.21	233.31	201.08	48.73	52.25	3.08	6.82	142.67	671.11	7293.11	7274.96	545.38	1020.8
A2G0018	M1442 Δtdk ΔnfnA::kan-tdk	4.51	28.49	10.23	1377.86	719.95	103.95	955.9	33.77	57.42	482.02	1967.13	89013.1	7902.95	255.53	165.44	5.06	47149.2	207.79	91.08	442.97	78.65	235.62	32.67	236.39	257.29	191.84	3.08	298.43	209.44	36.08	43.67	4.62	9.35	115.72	575.3	15027.4	15064.3	552.42	979.99
A2G0054	M1442 Δtdk ΔnfnA	5.17	34.1	10.34	1450.13	1130.14	109.78	1411.63	33.77	58.41	898.7	1833.59	101018	8126.69	238.81	293.48	5.17	31423.7	837.98	117.48	689.26	78.65	337.59	32.67	385.22	290.95	195.91	2.75	486.42	196.9	51.04	16.94	4.62	7.15	494.01	794.2	13970.2	14072.7	535.59	1122.55
A2G0054	M1442 Δtdk ΔnfnA	5.39	32.56	8.8	1350.8	1200.54	109.78	1384.9	33.77	48.07	758.45	1754.06	89486.8	8297.19	267.74	260.59	7.59	37196.7	747.12	117.48	689.26	45.65	407.22	34.98	743.38	293.48	234.08	4.29	486.42	196.02	65.56	18.15	6.71	9.46	430.87	755.15	13468.4	13724.9	617.65	1164.46
A2G0016	M1442 Δtdk ΔnfnAB::kan-tdk	3.85	32.01	7.81	1158.85	759.77	86.35	891.88	32.34	25.08	1826.44	2075.81	38801.2	8534.68	259.6	176.77	3.96	52926.7	159.17	106.92	451	45.65	177.32	44.22	886.49	166.76	263.12	1.65	311.63	212.52	30.69	37.4	3.19	10.45	132.55	739.31	7152.64	7290.36	491.92	910.91
A2G0016	M1442 Δtdk ΔnfnAB::kan-tdk	4.18	28.16	8.91	1247.73	819.94	119.13	1067.22	32.34	33.44	830.72	2075.81	53010.7	9504.44	303.49	207.02	4.29	54002.3	430.65	124.52	554.73	45.65	261.36	43.23	761.75	219.78	184.36	1.21	410.85	225.61	34.32	39.05	2.75	9.13	134.97	709.61	12221	12969.6	610.72	1211.54
A2G0055	M1442 Δtdk ΔnfnAB	4.95	33.22	16.28	1319.23	987.14	127.49	1067.22	32.34	34.98	1294.7	1850.75	54713.2	10037	277.53	207.02	4.29	50011.9	727.87	124.52	604.01	45.65	335.61	39.6	900.35	251.79	229.9	3.41	474.87	244.31	40.92	17.16	3.85	9.35	159.06	834.24	14288	14632.3	500.61	1198.12
A2G0055	M1442 Δtdk ΔnfnAB	1.76	29.37	10.78	1296.02	742.39	107.58	716.32	32.34	44.33	421.63	1946.78	42930.1	7145.71	264.44	134.31	1.54	61676.9	188.32	104.72	545.71	32.45	519.86	39.6	425.7	287.1	135.52	2.09	236.83	289.3	25.3	15.18	3.85	11	164.12	375.21	14098.5	14170.3	630.52	1384.13
A2G0060	M1442 Δtdk ΔnfnA ΔhfsD::kan-tdk	9.68	117.92	664.07	589.16	8488.26	151.69	870.32	56.32	73.48	22969.4	2100.89	21786.3	11117.6	701.69	35.86	7.26	12373.7	367.95	104.72	203.61	16.72	111.98	46.86	1209.01	122.32	1228.7	14.3	236.83	1050.61	78.43	9.02	3.96	7.48	291.5	556.27	2607.66	2627.57	290.18	630.85
A2G0060	M1442 Δtdk ΔnfnA ΔhfsD::kan-tdk	9.46	101.75	412.72	588.94	7929.68	185.57	939.29	67.21	53.46	21172.4	2167.11	21702.2	11838.8	559.13	37.18	7.59	16446.3	367.95	104.72	203.61	16.72	136.18	50.16	1209.01	140.03	984.39	9.9	236.83	1431.32	67.87	9.02	3.96	6.05	274.23	556.27	2704.57	2594.9	310.31	591.8
A2G0059	M1442 Δtdk ΔnfnAB ΔhydA	27.39	99.33	835.23	1643.84	3595.35	143.33	647.9	46.97	74.36	9791.43	2076.03	40326.7	5128.31	654.94	77.77	5.06	25615.3	353.43	77.44	203.61	16.72	133.21	64.79	788.59	194.04	784.96	13.64	385.44	9063.89	42.02	9.9	3.96	11.99	108.24	473.22	14092.8	11945.5	222.2	483.23
A2G0059	M1442 Δtdk ΔnfnAB ΔhydA	23.54	91.63	611.38	1689.71	3041.28	134.97	647.9	46.97	71.83	10898.5	2076.03	39213.4	5557.64	743.82	81.51	4.4	24783.9	293.04	77.44	203.61	16.72	171.71	72.05	371.14	211.64	784.96	16.06	391.49	10695.2	45.32	10.23	3.96	16.17	113.74	473.22	13241.7	11945.5	189.64	440.33
A2G0063	M1442 Δtdk ΔnfnAB ΔhydA ΔhfsD::kan-tdk	9.02	27.17	37.84	337.7	1879.02	122.43	459.69	72.82	8.8	26430.5	2230.8	18040.6	19755.3	664.95	26.73	1.1	16960.9	293.04	77.44	203.61	16.72	143.77	14.52	390.39	158.18	116.71	34.21	368.72	3945.81	24.09	10.23	5.06	25.74	122.54	362.45	1490.5	1576.52	150.59	403.7
A2G0063	M1442 Δtdk ΔnfnAB ΔhydA ΔhfsD::kan-tdk	5.5	27.72	32.23	360.8	1300.42	111.65	459.69	63.36	9.79	29046.8	2399.43	18866.2	18623.9	617.43	5.94	1.87	10753.5	263.78	48.84	203.61	16.72	121.88	16.94	275.66	101.42	116.16	20.57	326.48	5083.43	19.14	6.05	4.62	16.28	116.05	277.53	2239.38	1936.88	164.56	280.94
A2G0061	M1442 Δtdk ΔnfnAB ΔhfsD::kan-tdk	2.64	42.24	109.23	543.4	2369.73	118.03	603.46	43.12	12.43	19967.9	2008.49	14317.2	14848.5	566.94	55.99	3.74	24744.6	342.98	59.07	203.61	16.72	62.26	17.27	216.92	119.02	147.51	14.08	326.48	6229.63	21.78	10.78	5.06	12.21	125.95	328.68	15809.9	13268	241.89	583.99
A2G0061	M1442 Δtdk ΔnfnAB ΔhfsD::kan-tdk	5.94	64.79	171.71	652.96	2873.42	151.58	727.32	60.28	17.93	23066	2381.61	13321.8	17679.1	582.89	43.01	1.1	14877.6	516.12	59.07	187.11	16.72	89.65	25.3	1170.29	151.25	249.7	24.97	518.87	7454.7	31.13	10.78	5.06	26.18	119.46	396.22	2272.6	2005.63	111.21	431.86
A2G0067-1	M1442 Δtdk ΔnfnAB ΔhydA::kan-tdk adap	9.46	94.6	317.35	1587.63	3224.87	102.96	905.19	45.65	50.71	23497.4	1819.84	35032	7092.91	764.28	87.67	4.84	3790.16	516.12	59.07	187.11	16.72	54.67	55.66	240.35	201.19	477.18	20.02	518.87	9603.99	40.15	10.78	5.17	20.79	109.34	522.28	19704.4	16577.1	134.86	410.85
A2G0067-2	M1442 Δtdk ΔnfnAB ΔhydA::kan-tdk adap	14.85	126.17	344.96	1806.2	2917.86	132.88	905.19	45.65	50.71	17765	2136.86	40270.6	2356.53	647.68	65.89	3.96	11036.7	319.44	59.07	187.11	16.72	145.53	83.49	240.35	267.41	605.88	14.52	518.87	13820.4	53.46	11.99	4.84	17.82	107.14	375.54	13179.2	11328.9	61.49	185.9
A2G0073-1	M1442 Δtdk ΔnfnAB ΔhydA ΔhfsD::kan-tdk adap	8.25	29.04	77.77	481.25	1698.73	96.8	367.18	50.16	23.21	30865	2457.51	18470.4	20662.4	481.14	10.67	0.55	4818.66	363	52.03	187.11	16.72	85.47	18.48	567.05	130.9	151.47	42.57	207.46	5235.01	25.96	11.99	3.85	33.11	116.93	316.14	1150.6	999.79	86.13	248.49
A2G0073-2	M1442 Δtdk ΔnfnAB ΔhydA ΔhfsD::kan-tdk adap	7.81	42.9	172.48	529.65	1672.66	117.26	433.18	37.29	29.92	28345.2	2136.86	19679.9	16362.3	762.96	19.25	2.64	1769.68	432.3	59.07	158.18	16.72	57.31	13.53	240.35	179.74	169.84	19.58	211.97	9107.45	30.03	7.15	4.84	17.82	107.14	200.09	9480.9	7802.96	98.34	280.94
A2G0064-1	M1442 Δtdk ΔnfnA ΔhydA adap	1.76	246.84	91.85	1465.31	3578.74	170.5	1318.24	46.42	56.21	23486.9	2589.51	32355.6	4603.17	571.78	34.32	3.08	6934.84	552.09	88.11	158.18	16.72	52.91	42.24	1061.83	176.22	115.06	10.23	211.97	12557.5	54.45	8.47	2.64	7.92	162.47	113.63	3414.95	2794.55	68.97	219.34
A2G0064-2	M1442 Δtdk ΔnfnA ΔhydA adap	6.38	324.83	373.34	1752.85	10370.4	147.51	1367.41	79.64	106.59	553.85	691.02	54694.8	1431.32	586.3	78.65	7.26	46723.3	222.31	120.45	180.18	71.06	88.66	233.86	321.97	105.93	2209.9	5.72	211.97	1012	113.41	6.6	1.1	1.98	670.67	364.65	8954.88	8704.74	481.8	1221.88
A2G0071-1	M1442 Δtdk ΔnfnA ΔhydA ΔhfsD::kan-tdk adap	2.2	44.22	32.23	370.81	1953.16	92.62	500.94	20.24	13.86	24843.8	2256.21	21414.2	14880.5	639.65	2.75	0.88	16617	130.9	101.86	141.68	29.37	19.25	27.17	163.9	68.2	220.22	10.56	102.63	3208.59	25.85	5.5	2.09	10.67	116.38	185.9	1109.9	1116.72	283.03	578.49
A2G0071-2	M1442 Δtdk ΔnfnA ΔhydA ΔhfsD::kan-tdk adap	2.75	54.67	51.37	435.38	2422.31	92.62	558.14	23.98	14.96	18926.7	2256.21	24263.6	14880.5	730.07	2.75	0.88	25155.5	175.12	140.47	141.68	29.37	34.98	34.21	163.9	95.48	236.83	12.76	176.33	3396.58	30.14	6.05	2.09	13.64	116.38	185.9	1355.31	1228.92	324.17	769.23
