# Supplementary material for: Adaptive evolution of electron transfer pathways in Thermoanaerobacterium saccharolyticum
Source: J Bacteriol. 2026 May 28;208(6):e00057-26. doi: 10.1128/jb.00057-26 (PMC13277313; doi:10.1128/jb.00057-26)
Supplement: Table S5 — Spontaneous mutations detected after whole genome sequencing. [file jb.00057-26-s0006.xlsx]

## Sheet: Planilha1
Strain ID	Genotype	Parental	Loccus	Protein product of locus gene	Region	Type	Mutation description	Frequency
A2G0064-1	M1442 Δtdk ΔnfnA ΔhydA adap	A2G0057	Tsac_0365	DNA polymerase beta domain-containing protein region	394603	SNV	T → A, Lys53Asn	0.99
A2G0064-1	M1442 Δtdk ΔnfnA ΔhydA adap	A2G0057			554626	SNV	C → T	1
A2G0064-1	M1442 Δtdk ΔnfnA ΔhydA adap	A2G0057	Tsac_0560	DNA gyrase subunit A CDS	584959	SNV	A → G	1
A2G0064-1	M1442 Δtdk ΔnfnA ΔhydA adap	A2G0057	Tsac_0980	ATPase CDS	1028313	SNV	G → A, Arg771Lys	1
A2G0064-1	M1442 Δtdk ΔnfnA ΔhydA adap	A2G0057			1071295	SNV	A → T	1
A2G0064-1	M1442 Δtdk ΔnfnA ΔhydA adap	A2G0057			1071299	SNV	GA → AG	1
A2G0064-1	M1442 Δtdk ΔnfnA ΔhydA adap	A2G0057	Tsac_1040	DNA-directed RNA polymerase subunit alpha CDS	1074106	SNV	A → G, Glu198Gly	1
A2G0064-1	M1442 Δtdk ΔnfnA ΔhydA adap	A2G0057	Tsac_1291	heavy metal translocating P-type ATPase CDS	1351409	deletion	T → , frameshift	1
A2G0064-1	M1442 Δtdk ΔnfnA ΔhydA adap	A2G0057	Tsac_1414	ATP-dependent Clp protease proteolytic subunit CDS	1485255	SNV	A → G, Lys147Glu	0.95
A2G0064-1	M1442 Δtdk ΔnfnA ΔhydA adap	A2G0057			1517485	SNV	A → G	1
A2G0064-1	M1442 Δtdk ΔnfnA ΔhydA adap	A2G0057	Tsac_1553	hfsD	1630562	SNV	A → G, Lys98Glu	1
A2G0064-1	M1442 Δtdk ΔnfnA ΔhydA adap	A2G0057	Tsac_1701	bifunctional pyrimidine regulatory protein PyrR/uracil phosphoribosyltransferase CDS	1771515	deletion	A → , frameshift	1
A2G0064-1	M1442 Δtdk ΔnfnA ΔhydA adap	A2G0057	Tsac_1746	hypothetical protein CDS	1817099	deletion	A → , frameshift	1
A2G0064-1	M1442 Δtdk ΔnfnA ΔhydA adap	A2G0057	Tsac_1921	inorganic polyphosphate/ATP-NAD kinase CDS	1978075	insertion	→ T, frameshift	1
A2G0064-1	M1442 Δtdk ΔnfnA ΔhydA adap	A2G0057	Tsac_2087	adhA	2133805	SNV	C → T, Gly50Asp	1
A2G0064-1	M1442 Δtdk ΔnfnA ΔhydA adap	A2G0057	Tsac_2373	rod shape-determining protein RodA CDS	2437242	insertion	→ A, frameshift	0.6
A2G0064-1	M1442 Δtdk ΔnfnA ΔhydA adap	A2G0057	Tsac_2384	multi-sensor signal transduction histidine kinase CDS	2451158	deletion	T → , frameshift	1
A2G0064-2	M1442 Δtdk ΔnfnA ΔhydA adap	A2G0057	Tsac_0116	PTS system transcriptional activator CDS	114737	SNV	G → A, Ala151Val	1
A2G0064-2	M1442 Δtdk ΔnfnA ΔhydA adap	A2G0057	Tsac_0261	transketolase CDS	272347	SNV	G → A	1
A2G0064-2	M1442 Δtdk ΔnfnA ΔhydA adap	A2G0057	Tsac_0365	DNA polymerase beta domain-containing protein region	394603	SNV	T → A, Lys53Asn	0.99
A2G0064-2	M1442 Δtdk ΔnfnA ΔhydA adap	A2G0057	Tsac_0749	GntR family transcriptional regulator	785462	deletion	A → , frameshift	0.9
A2G0064-2	M1442 Δtdk ΔnfnA ΔhydA adap	A2G0057	Tsac_0980	ATPase CDS	1028313	SNV	G → A, Arg771Lys	1
A2G0064-2	M1442 Δtdk ΔnfnA ΔhydA adap	A2G0057	Tsac_1040	DNA-directed RNA polymerase subunit alpha CDS	1074106	SNV	A → G, Glu198Gly	1
A2G0064-2	M1442 Δtdk ΔnfnA ΔhydA adap	A2G0057	Tsac_1291	heavy metal translocating P-type ATPase CDS	1351405	deletion	T → , frameshift	1
A2G0064-2	M1442 Δtdk ΔnfnA ΔhydA adap	A2G0057	Tsac_1414	ATP-dependent Clp protease proteolytic subunit CDS	1485255	SNV	A → G, Lys147Glu	1
A2G0064-2	M1442 Δtdk ΔnfnA ΔhydA adap	A2G0057			1517485	SNV	A → G	1
A2G0064-2	M1442 Δtdk ΔnfnA ΔhydA adap	A2G0057			1571381	deletion	T →	0.99
A2G0064-2	M1442 Δtdk ΔnfnA ΔhydA adap	A2G0057	Tsac_1701	bifunctional pyrimidine regulatory protein PyrR/uracil phosphoribosyltransferase CDS	1771512	deletion	A → , frameshift	1
A2G0064-2	M1442 Δtdk ΔnfnA ΔhydA adap	A2G0057	Tsac_1921	inorganic polyphosphate/ATP-NAD kinase CDS	1978075	SNV	C → T	1
A2G0071-1	M1442 Δtdk ΔnfnA ΔhydA ΔhfsD::kan-tdk adap	A2G0062	Tsac_0076	amino acid permease CDS	76512	SNV	C → T, Gly135Arg	0.9
A2G0071-1	M1442 Δtdk ΔnfnA ΔhydA ΔhfsD::kan-tdk adap	A2G0062	Tsac_0365	DNA polymerase beta domain-containing protein region	394603	SNV	T → A, Lys53Asn	0.99
A2G0071-1	M1442 Δtdk ΔnfnA ΔhydA ΔhfsD::kan-tdk adap	A2G0062	Tsac_0398	FeS assembly protein SufB CDS	436071	SNV	G → A, His216Tyr	1
A2G0071-1	M1442 Δtdk ΔnfnA ΔhydA ΔhfsD::kan-tdk adap	A2G0062			554626	SNV	C → T	1
A2G0071-1	M1442 Δtdk ΔnfnA ΔhydA ΔhfsD::kan-tdk adap	A2G0062	Tsac_0749	GntR family transcriptional regulator	785202	SNV	G → A, Ala24Thr	0.99
A2G0071-1	M1442 Δtdk ΔnfnA ΔhydA ΔhfsD::kan-tdk adap	A2G0062	Tsac_0825	putative signal transduction protein CDS	869022	SNV	C → A, Arg45Met	1
A2G0071-1	M1442 Δtdk ΔnfnA ΔhydA ΔhfsD::kan-tdk adap	A2G0062	Tsac_0980	ATPase CDS	1028313	SNV	G → A, Arg771Lys	1
A2G0071-1	M1442 Δtdk ΔnfnA ΔhydA ΔhfsD::kan-tdk adap	A2G0062	Tsac_1040	DNA-directed RNA polymerase subunit alpha CDS	1074106	SNV	A → G, Glu198Gly	1
A2G0071-1	M1442 Δtdk ΔnfnA ΔhydA ΔhfsD::kan-tdk adap	A2G0062	Tsac_1291	heavy metal translocating P-type ATPase CDS	1351409	deletion	T → , frameshift	1
A2G0071-1	M1442 Δtdk ΔnfnA ΔhydA ΔhfsD::kan-tdk adap	A2G0062	Tsac_1401	TrmA family RNA methyltransferase CDS	1474137	SNV	A → G	0.99
A2G0071-1	M1442 Δtdk ΔnfnA ΔhydA ΔhfsD::kan-tdk adap	A2G0062	Tsac_1414	ATP-dependent Clp protease proteolytic subunit CDS	1485255	SNV	A → G, Lys147Glu	0.95
A2G0071-1	M1442 Δtdk ΔnfnA ΔhydA ΔhfsD::kan-tdk adap	A2G0062	Tsac_1701	bifunctional pyrimidine regulatory protein PyrR/uracil phosphoribosyltransferase CDS	1771515	deletion	A → , frameshift	0.9
A2G0071-1	M1442 Δtdk ΔnfnA ΔhydA ΔhfsD::kan-tdk adap	A2G0062	Tsac_1824	NusA antitermination factor CDS	1886811	deletion	G → , frameshift	0.9
A2G0071-1	M1442 Δtdk ΔnfnA ΔhydA ΔhfsD::kan-tdk adap	A2G0062	Tsac_1921	inorganic polyphosphate/ATP-NAD kinase CDS	1978075	insertion	→ T, frameshift	1
A2G0071-1	M1442 Δtdk ΔnfnA ΔhydA ΔhfsD::kan-tdk adap	A2G0062	Tsac_2087	adhA	2133805	SNV	C → T, Gly50Asp	1
A2G0071-1	M1442 Δtdk ΔnfnA ΔhydA ΔhfsD::kan-tdk adap	A2G0062	Tsac_2503	PTS system sorbose subfamily transporter subunit IIB CDS	2552766	SNV	A → G	0.99
A2G0071-2	M1442 Δtdk ΔnfnA ΔhydA ΔhfsD::kan-tdk adap	A2G0062	Tsac_0076	amino acid permease CDS	76330	deletion	A → , frameshift	0.9
A2G0071-2	M1442 Δtdk ΔnfnA ΔhydA ΔhfsD::kan-tdk adap	A2G0062	Tsac_0153	Mannitol dehydrogenase domain-containing protein CDS	163473	SNV	T → C, Met461Val	1
A2G0071-2	M1442 Δtdk ΔnfnA ΔhydA ΔhfsD::kan-tdk adap	A2G0062	Tsac_0365	DNA polymerase beta domain-containing protein region	394603	SNV	T → A, Lys53Asn	0.99
A2G0071-2	M1442 Δtdk ΔnfnA ΔhydA ΔhfsD::kan-tdk adap	A2G0062			554626	SNV	C → T	0.9
A2G0071-2	M1442 Δtdk ΔnfnA ΔhydA ΔhfsD::kan-tdk adap	A2G0062	Tsac_0683	hypC	719762	SNV	A → G, Asp261Gly	0.6
A2G0071-2	M1442 Δtdk ΔnfnA ΔhydA ΔhfsD::kan-tdk adap	A2G0062	Tsac_0749	GntR family transcriptional regulator	785202	SNV	G → A, Ala24Thr	0.99
A2G0071-2	M1442 Δtdk ΔnfnA ΔhydA ΔhfsD::kan-tdk adap	A2G0062	Tsac_0980	ATPase CDS	1028313	SNV	G → A, Arg771Lys	1
A2G0071-2	M1442 Δtdk ΔnfnA ΔhydA ΔhfsD::kan-tdk adap	A2G0062	Tsac_0996	translation elongation factor Tu CDS	1042960	SNV	G → A	1
A2G0071-2	M1442 Δtdk ΔnfnA ΔhydA ΔhfsD::kan-tdk adap	A2G0062	Tsac_1008	translation elongation factor G CDS	1057838	SNV	G → A, Val528Ile	1
A2G0071-2	M1442 Δtdk ΔnfnA ΔhydA ΔhfsD::kan-tdk adap	A2G0062	Tsac_1040	DNA-directed RNA polymerase subunit alpha CDS	1074106	SNV	A → G, Glu198Gly	1
A2G0071-2	M1442 Δtdk ΔnfnA ΔhydA ΔhfsD::kan-tdk adap	A2G0062	Tsac_1289	P-type HAD superfamily ATPase CDS	1348326	deletion	T → , frameshift	0.6
A2G0071-2	M1442 Δtdk ΔnfnA ΔhydA ΔhfsD::kan-tdk adap	A2G0062	Tsac_1291	heavy metal translocating P-type ATPase CDS	1351409	deletion	T → , frameshift	1
A2G0071-2	M1442 Δtdk ΔnfnA ΔhydA ΔhfsD::kan-tdk adap	A2G0062	Tsac_1414	ATP-dependent Clp protease proteolytic subunit CDS	1485255	SNV	A → G, Lys147Glu	0.95
A2G0071-2	M1442 Δtdk ΔnfnA ΔhydA ΔhfsD::kan-tdk adap	A2G0062	Tsac_1415	ATP-dependent Clp protease ATP-binding subunit clpX CDS	1486084	SNV	A → G	0.6
A2G0071-2	M1442 Δtdk ΔnfnA ΔhydA ΔhfsD::kan-tdk adap	A2G0062	Tsac_1824	NusA antitermination factor CDS	1886811	deletion	G → , frameshift	0.9
A2G0071-2	M1442 Δtdk ΔnfnA ΔhydA ΔhfsD::kan-tdk adap	A2G0062	Tsac_2087	adhA	2133805	SNV	C → T, Gly50Asp	1
A260067-1	M1442 Δtdk ΔnfnAB ΔhydA::kan-tdk adap	A2G0058	Tsac_0209	L-rhamnose isomerase CDS	220900	deletion	T → , frame shift	1
A260067-1	M1442 Δtdk ΔnfnAB ΔhydA::kan-tdk adap	A2G0058	Tsac_0957	GTP cyclohydrolase 1 CDS	1003090	SNV	A → G, Arg176Gly	0.9
A260067-1	M1442 Δtdk ΔnfnAB ΔhydA::kan-tdk adap	A2G0058	Tsac_1263	PTS system transcriptional activator	1313326	SNV	T → A, His442Leu	1
A260067-1	M1442 Δtdk ΔnfnAB ΔhydA::kan-tdk adap	A2G0058	Tsac_1588	phosphate uptake regulator PhoU CDS	1667538	insertion	→ T, frame shift	0.95
A260067-1	M1442 Δtdk ΔnfnAB ΔhydA::kan-tdk adap	A2G0058	Tsac_2087	adhA	2133805	SNV	C → T, Gly50Asp	0.9
A260067-2	M1442 Δtdk ΔnfnAB ΔhydA::kan-tdk adap	A2G0058	Tsac_0370	D-3-phosphoglycerate dehydrogenase	399738	SNV	T → A, Asn464Ile	0.95
A260067-2	M1442 Δtdk ΔnfnAB ΔhydA::kan-tdk adap	A2G0058	Tsac_1553	hfsD	1630428	SNV	A → G, Lys53Arg	0.95
A260067-2	M1442 Δtdk ΔnfnAB ΔhydA::kan-tdk adap	A2G0058	Tsac_2087	adhA	2133712	SNV	C → G, Gly81Ala	0.9
A260067-2	M1442 Δtdk ΔnfnAB ΔhydA::kan-tdk adap	A2G0058	Tsac_2087	adhA	2133805	SNV	C → T, Gly50Asp	0.9
A260067-3	M1442 Δtdk ΔnfnAB ΔhydA::kan-tdk adap	A2G0058	Tsac_0076	amino acid permease CDS	75620	SNV	G → A, Ser432Leu	0.95
A260067-3	M1442 Δtdk ΔnfnAB ΔhydA::kan-tdk adap	A2G0058	Tsac_0209	L-rhamnose isomerase CDS	220900	deletion	T → , frame shift	1
A260067-3	M1442 Δtdk ΔnfnAB ΔhydA::kan-tdk adap	A2G0058	Tsac_0749	GntR family transcriptional regulator	785291	SNV	G → T, Arg53Ser	0.95
A260067-3	M1442 Δtdk ΔnfnAB ΔhydA::kan-tdk adap	A2G0058	Tsac_1263	PTS system transcriptional activator	1313326	SNV	T → A, His442Leu	0.95
A260067-3	M1442 Δtdk ΔnfnAB ΔhydA::kan-tdk adap	A2G0058	Tsac_1898	Polynucleotide adenylyltransferase region CDS	1958854	insertion	→ A, frame shift	0.95
A260067-3	M1442 Δtdk ΔnfnAB ΔhydA::kan-tdk adap	A2G0058	Tsac_2087	adhA	2133805	SNV	C → T, Gly50Asp	0.9
A260067-4	M1442 Δtdk ΔnfnAB ΔhydA::kan-tdk adap	A2G0058	Tsac_0014	cof family hydrolase CDS	14706	insertion	→ T, frame shift	0.99
A260067-4	M1442 Δtdk ΔnfnAB ΔhydA::kan-tdk adap	A2G0058	Tsac_0196	sodium/calcium exchanger membrane region CDS	206427	deletion	A → , frame shift	0.5
A260067-4	M1442 Δtdk ΔnfnAB ΔhydA::kan-tdk adap	A2G0058	Tsac_0749	GntR family transcriptional regulator	785291	SNV	G → T, Arg53Ser	0.95
A260067-4	M1442 Δtdk ΔnfnAB ΔhydA::kan-tdk adap	A2G0058	Tsac_0995	ECF subfamily RNA polymerase sigma-24 subunit SigH CDS	1042289	SNV	A → G, Arg105Gly	0.95
A260067-4	M1442 Δtdk ΔnfnAB ΔhydA::kan-tdk adap	A2G0058	Tsac_1062	hypotetical protein	1099041	deletion	A → , frame shift	1
A260067-4	M1442 Δtdk ΔnfnAB ΔhydA::kan-tdk adap	A2G0058	Tsac_1263	PTS system transcriptional activator CDS	1312445	deletion	T → , frame shift	1
A260067-4	M1442 Δtdk ΔnfnAB ΔhydA::kan-tdk adap	A2G0058	Tsac_1588	phosphate uptake regulator PhoU CDS	1667481	deletion	A → , frame shift	0.95
A260067-4	M1442 Δtdk ΔnfnAB ΔhydA::kan-tdk adap	A2G0058	Tsac_2087	adhA	2133805	SNV	C → T, Gly50Asp	0.9
A2G0073-1	M1442 Δtdk ΔnfnAB ΔhydA ΔhfsD::kan-tdk adap	A2G0063	Tsac_0269	LacI family transcriptional regulator CDS	279610	SNV	C → T, Arg335Lys	0.95
A2G0073-1	M1442 Δtdk ΔnfnAB ΔhydA ΔhfsD::kan-tdk adap	A2G0063	Tsac_0749	GntR family transcriptional regulator	785239	SNV	T → C, Leu36Pro	0.95
A2G0073-1	M1442 Δtdk ΔnfnAB ΔhydA ΔhfsD::kan-tdk adap	A2G0063	Tsac_0818	helix-turn-helix domain-containing protein CDS	862983	SNV	C → A, Lys39Asn	0.95
A2G0073-1	M1442 Δtdk ΔnfnAB ΔhydA ΔhfsD::kan-tdk adap	A2G0063	Tsac_0937	ATP-dependent metalloprotease FtsH CDS	983060	SNV	T → A, Phe530Ile	0.95
A2G0073-1	M1442 Δtdk ΔnfnAB ΔhydA ΔhfsD::kan-tdk adap	A2G0063	Tsac_1588	phosphate uptake regulator PhoU CDS	1667481	deletion	A → , frame shift	0.95
A2G0073-1	M1442 Δtdk ΔnfnAB ΔhydA ΔhfsD::kan-tdk adap	A2G0063	Tsac_2570	ABC transporter CDS	2624649	insertion	→ A, frame shift	0.9
A2G0073-2	M1442 Δtdk ΔnfnAB ΔhydA ΔhfsD::kan-tdk adap	A2G0063	Tsac_0749	GntR family transcriptional regulator	785200	deletion	A → , frame shift	0.5
A2G0073-2	M1442 Δtdk ΔnfnAB ΔhydA ΔhfsD::kan-tdk adap	A2G0063	Tsac_0937	ATP-dependent metalloprotease FtsH CDS	983057	SNV	A → T, Ile529Leu	0.5
A2G0073-2	M1442 Δtdk ΔnfnAB ΔhydA ΔhfsD::kan-tdk adap	A2G0063	Tsac_1852	SMC domain-containing protein CDS	1914400	SNV	C → T, Ala180Val	0.5
A2G0073-2	M1442 Δtdk ΔnfnAB ΔhydA ΔhfsD::kan-tdk adap	A2G0063	Tsac_2087	adhA	2133712	SNV	C → G, Gly81Ala	0.5
A2G0073-3	M1442 Δtdk ΔnfnAB ΔhydA ΔhfsD::kan-tdk adap	A2G0063	Tsac_0749	GntR family transcriptional regulator	785585	deletion	A → , frame shift	1
A2G0073-3	M1442 Δtdk ΔnfnAB ΔhydA ΔhfsD::kan-tdk adap	A2G0063	Tsac_0937	ATP-dependent metalloprotease FtsH CDS	981503	insertion	21 bp	1
A2G0073-3	M1442 Δtdk ΔnfnAB ΔhydA ΔhfsD::kan-tdk adap	A2G0063	Tsac_1588	phosphate uptake regulator PhoU CDS	1667395	insertion	→ T, frame shift	0.9
A2G0073-3	M1442 Δtdk ΔnfnAB ΔhydA ΔhfsD::kan-tdk adap	A2G0063	Tsac_2087	adhA	2133712	SNV	C → G, Gly81Ala	0.9
A2G0063	M1442 Δtdk ΔnfnAB ΔhydA ΔhfsD::kan-tdk	A2G0059	Tsac_2087	adhA	2133805	SNV	C → T, Gly50Asp	1
