# Supplementary material for: Adaptive evolution of electron transfer pathways in Thermoanaerobacterium saccharolyticum
Source: J Bacteriol. 2026 May 28;208(6):e00057-26. doi: 10.1128/jb.00057-26 (PMC13277313; doi:10.1128/jb.00057-26)
Supplement: Table S6 — Stoichiometry calculations of each reaction in the glycolysis and ethanol production pathway of T. saccharolyticum ethanologenic strain LL1328. [file jb.00057-26-s0007.xlsx]

## Sheet: Overall stoichiometry
	Stoichiometry reactions of a T. saccharolyticum ethanologenic strain (LL1328)
	Name	Reaction	Flux	Cellobiose	CO2_gas	hydrogen	Proton	H2O	Glucose	Glucose 6 phosphate	Fructose 6 phosphate	Fructose 1,6-bisphosphate	DHAP	G3P	1,3-bisphosphoglycerate	3PG	2PG	Phosphoenolpyruvate	Pyruvate	Lactate	ATP	ADP	Pi	Formate	NAD+	NADH	NADP+	NADPH	Ferredoxin (oxidized)	Ferredoxin (reduced)	CoA	Acetyl-CoA	acetaldehyde	ethanol	acetyl phosphate	acetate
	Cellobiose hydrolase (CBH)	cellobiose + h2o = 2gluc	0.5	-1				-1	2
	ATP glucokinase	gluc + atp = adp + h + g6p	1				1		-1	1											-1	1
	Phosphoglucose isomerase	g6p = f6p	1							-1	1
	ATP-phosophofructokinase	f6p + atp = fbp + h + adp	1				1				-1	1									-1	1
	FBP aldolase	fbp = dhap + g3p	1									-1	1	1
	Triose phosphate isomerase	dhap = g3p	1										-1	1
	Glyceraldehyde 3-phosphate dehydrogenase	g3p + nad + pi = 13bpg + h + nadh	2				1							-1	1								-1		-1	1
	ATP phosphoglycerate kinase	13bpg + adp = 3pg + atp	2												-1	1					1	-1
	Phosphoglycerate mutase	3pg = 2pg	2													-1	1
	Enolase	2pg = h2o + pep	2					1									-1	1
	Pyruvate kinase	adp + h + pep = atp + pyr	2				-1											-1	1		1	-1
	PFOR	coa + pyr + 2fdox = accoa + co2 + h + 2fdred	2		1		1												-1										-2	2	-1	1
	hyd (HfsD)	2fdred + 2 h = 2fdox + h2	2			1	-2																						2	-2
	Bifur-hyd (HydABCD)	2fdred + nadh + 3 h = 2 h2 + nad + 2fdox	-1			2	-3																		1	-1			2	-2
	NfnAB	2fdred + 2 nadp + nadh + h = 2fdox + 2 nadph + nad	1				-1																		1	-1	-2	2	2	-2
	ALDH-NADH	accoa + nadh + h = acald + nad + coa	2				-1																		1	-1					1	-1	1
	ADH-NADH	acald + nadh + h = etoh + nad					-1																		1	-1							-1	1
	ADH-NADPH	acald + nadph + h = etoh + nadp	2				-1																				1	-1					-1	1
	PTA	accoa + pi = coa + acP																					-1								1	-1			1
	ACK	acP + adp = atp + acetate																			1	-1													-1	1
	LDH	nadh + pyr = lac + nad																	-1	1						1	-1
	PFL	coa + pyr = accoa + form																	-1					1							-1	1
	Net stoichiometry			-0.5	2	0	-2	1.5	0	0	0	0	0	0	0	0	0	0	0		2	-2	-2	0	0	0	0	0	0	0	0	0	0	2	0	0
			0.45
			14.1
			14100
			6345
